# Supplementary material for: Synthesis and Antiviral and Antitumor Activities of Novel 18β-Glycyrrhetinic Acid Derivatives
Source: Int J Mol Sci. 2023 Oct 9;24(19):15012. doi: 10.3390/ijms241915012 (PMC10573640; doi:10.3390/ijms241915012)
Supplement: Supplementary file 1 [file ijms-24-15012-s001.zip]

Archive with 1 entries (1 files):
- ijms-2639088-supplementary.pdf
